# Supplementary material for: Ku-Band Mixers Based on Random-Oriented Carbon Nanotube Films
Source: Nanomaterials (Basel). 2024 Feb 29;14(5):450. doi: 10.3390/nano14050450 (PMC10935208; doi:10.3390/nano14050450)
Supplement: Supplementary file 1 [file nanomaterials-14-00450-s001.zip]

Archive with 1 entries (1 files):
- nanomaterials-2828164-supplementary.pdf
